# Supplementary material for: Discovery of a Dual SENP1 and SENP2 Inhibitor
Source: Int J Mol Sci. 2022 Oct 11;23(20):12085. doi: 10.3390/ijms232012085 (PMC9602571; doi:10.3390/ijms232012085)
Supplement: Supplementary file 1 [file ijms-23-12085-s001.zip]

Archive with 1 entries (1 files):
- ijms-1936843-supplementary.pdf
